# Supplementary material for: Redescription of Dynoides elegans (Boone, 1923) (Crustacea, Isopoda, Sphaeromatidae) from the north-eastern Pacific
Source: Zookeys. 2017 Jan 17;(646):1–16. doi: 10.3897/zookeys.646.10626 (PMC5299436; doi:10.3897/zookeys.646.10626)
Supplement: XML Treatment for Dynoides [file zookeys.646.10626-treatment1.xml]

<!DOCTYPE tp:taxon-treatment
  PUBLIC "-//TaxonX//DTD Taxonomic Treatment Publishing DTD v0 20100105//EN" "tax-treatment-NSO.dtd">
<tp:taxon-treatment xmlns:tp="http://www.plazi.org/taxpub"><tp:treatment-meta><kwd-group><label>Taxon classification</label><kwd><named-content content-type="kingdom">Animalia</named-content></kwd><kwd><named-content content-type="order">Isopoda</named-content></kwd><kwd><named-content content-type="family">Sphaeromatidae</named-content></kwd></kwd-group><mixed-citation publication-type="journal"><person-group><name><surname>Wetzer</surname><given-names>Regina</given-names></name><name><surname>Mowery</surname><given-names>Gracie</given-names></name></person-group><article-title>Redescription of <italic><tp:taxon-name><tp:taxon-name-part taxon-name-part-type="genus">Dynoides</tp:taxon-name-part> <tp:taxon-name-part taxon-name-part-type="species">elegans</tp:taxon-name-part></tp:taxon-name></italic> (Boone, 1923) (<tp:taxon-name><tp:taxon-name-part taxon-name-part-type="subphylum">Crustacea</tp:taxon-name-part></tp:taxon-name>, <tp:taxon-name><tp:taxon-name-part taxon-name-part-type="order">Isopoda</tp:taxon-name-part></tp:taxon-name>, <tp:taxon-name><tp:taxon-name-part taxon-name-part-type="family">Sphaeromatidae</tp:taxon-name-part></tp:taxon-name>) from the north-eastern Pacific</article-title><source>Zookeys</source><day>17</day><month>1</month><year>2017</year><volume>2017</volume><issue>646</issue><fpage>1</fpage><lpage>16</lpage><pub-id pub-id-type="doi">10.3897/zookeys.646.10626</pub-id></mixed-citation></tp:treatment-meta><tp:nomenclature><tp:taxon-name>
            <tp:taxon-name-part taxon-name-part-type="genus">Dynoides</tp:taxon-name-part>
          </tp:taxon-name><tp:taxon-authority>Barnard, 1914</tp:taxon-authority></tp:nomenclature><tp:treatment-sec sec-type="type species" id="SECID0E3FAE"><title>Type species.</title><p>
            <italic><tp:taxon-name><tp:taxon-name-part taxon-name-part-type="genus">Dynoides</tp:taxon-name-part> <tp:taxon-name-part taxon-name-part-type="species">serratisinus</tp:taxon-name-part></tp:taxon-name></italic> Barnard, 1914: 408; from South Africa by monotypy.</p></tp:treatment-sec><tp:treatment-sec sec-type="remarks" id="SECID0EMGAE"><title>Remarks.</title><p>A diagnosis and comprehensive synonymy was provided by <xref ref-type="bibr" rid="B8">Li (2000)</xref>. Readily recognizable characteristics include cephalon longer than broad, penes fused along proximal half of the length. Appendix masculina elongate, twice as long as endopod, strongly reflexed. Uropodal rami broad, lamellar, and subequal in length. The genus presently has ~20 species, is intertidal to shallow water, and is most speciose in the northern Pacific with twelve species. Additional species occur off Brazil, South Africa, Sri Lanka, and Australia (<xref ref-type="bibr" rid="B8">Li 2000</xref>). At present, the relationships between species remain unassessed.</p></tp:treatment-sec><ref-list><ref id="B8"><mixed-citation xmlns:xlink="http://www.w3.org/1999/xlink" xlink:type="simple">
          <person-group><name name-style="western"><surname>Li</surname><given-names>L</given-names></name></person-group> (<year>2000</year>) <article-title>A new species of <italic><tp:taxon-name><tp:taxon-name-part taxon-name-part-type="genus">Dynoides</tp:taxon-name-part></tp:taxon-name></italic> (<tp:taxon-name><tp:taxon-name-part taxon-name-part-type="subphylum">Crustacea</tp:taxon-name-part></tp:taxon-name>: <tp:taxon-name><tp:taxon-name-part taxon-name-part-type="order">Isopoda</tp:taxon-name-part></tp:taxon-name>: <tp:taxon-name><tp:taxon-name-part taxon-name-part-type="family">Sphaeromatidae</tp:taxon-name-part></tp:taxon-name>) from the Cape d’Aguilar Marine Reserve, Hong Kong.</article-title> <source>Records of the Australian Museum</source> <volume>52</volume>: <fpage>137</fpage>–<lpage>149</lpage>. <ext-link xlink:type="simple" ext-link-type="doi" xlink:href="10.3853/j.0067-1975.52.2000.1311">https://doi.org/10.3853/j.0067-1975.52.2000.1311</ext-link></mixed-citation></ref></ref-list></tp:taxon-treatment>
