# Supplementary material for: Redescription of Dynoides elegans (Boone, 1923) (Crustacea, Isopoda, Sphaeromatidae) from the north-eastern Pacific
Source: Zookeys. 2017 Jan 17;(646):1–16. doi: 10.3897/zookeys.646.10626 (PMC5299436; doi:10.3897/zookeys.646.10626)
Supplement: XML Treatment for Dynoides elegans [file zookeys.646.10626-treatment2.xml]

<!DOCTYPE tp:taxon-treatment
  PUBLIC "-//TaxonX//DTD Taxonomic Treatment Publishing DTD v0 20100105//EN" "tax-treatment-NSO.dtd">
<tp:taxon-treatment xmlns:tp="http://www.plazi.org/taxpub"><tp:treatment-meta><kwd-group><label>Taxon classification</label><kwd><named-content content-type="kingdom">Animalia</named-content></kwd><kwd><named-content content-type="order">Isopoda</named-content></kwd><kwd><named-content content-type="family">Sphaeromatidae</named-content></kwd></kwd-group><mixed-citation publication-type="journal"><person-group><name><surname>Wetzer</surname><given-names>Regina</given-names></name><name><surname>Mowery</surname><given-names>Gracie</given-names></name></person-group><article-title>Redescription of <italic><tp:taxon-name><tp:taxon-name-part taxon-name-part-type="genus">Dynoides</tp:taxon-name-part> <tp:taxon-name-part taxon-name-part-type="species">elegans</tp:taxon-name-part></tp:taxon-name></italic> (Boone, 1923) (<tp:taxon-name><tp:taxon-name-part taxon-name-part-type="subphylum">Crustacea</tp:taxon-name-part></tp:taxon-name>, <tp:taxon-name><tp:taxon-name-part taxon-name-part-type="order">Isopoda</tp:taxon-name-part></tp:taxon-name>, <tp:taxon-name><tp:taxon-name-part taxon-name-part-type="family">Sphaeromatidae</tp:taxon-name-part></tp:taxon-name>) from the north-eastern Pacific</article-title><source>Zookeys</source><day>17</day><month>1</month><year>2017</year><volume>2017</volume><issue>646</issue><fpage>1</fpage><lpage>16</lpage><pub-id pub-id-type="doi">10.3897/zookeys.646.10626</pub-id></mixed-citation></tp:treatment-meta><tp:nomenclature><tp:taxon-name>
            <tp:taxon-name-part taxon-name-part-type="genus">Dynoides</tp:taxon-name-part>
            <tp:taxon-name-part taxon-name-part-type="species">elegans</tp:taxon-name-part>
          </tp:taxon-name><tp:taxon-authority>(Boone, 1923)</tp:taxon-authority><xref ref-type="fig" rid="F1">Figures 1</xref><xref ref-type="fig" rid="F2">, 2</xref><xref ref-type="fig" rid="F3">, 3</xref><xref ref-type="fig" rid="F4">, 4</xref><xref ref-type="fig" rid="F5">, 5</xref><xref ref-type="fig" rid="F6">, 6</xref><xref ref-type="fig" rid="F7">, 7</xref><xref ref-type="fig" rid="F8">, 8</xref><tp:nomenclature-citation-list><tp:nomenclature-citation><tp:taxon-name>
                <tp:taxon-name-part taxon-name-part-type="genus">Clianella</tp:taxon-name-part> <tp:taxon-name-part taxon-name-part-type="species">elegans</tp:taxon-name-part></tp:taxon-name><comment>Boone, 1923: 153; <xref ref-type="bibr" rid="B7">Kussakin and Malyutina 1993</xref>: 1174.</comment></tp:nomenclature-citation><tp:nomenclature-citation><tp:taxon-name>
                <tp:taxon-name-part taxon-name-part-type="genus">Dynoides</tp:taxon-name-part> <tp:taxon-name-part taxon-name-part-type="species">elegans</tp:taxon-name-part></tp:taxon-name><comment>. <xref ref-type="bibr" rid="B8">Li 2000</xref>: 138.</comment></tp:nomenclature-citation></tp:nomenclature-citation-list></tp:nomenclature><tp:treatment-sec sec-type="material" id="SECID0E1JAE"><title>Material examined.</title><p>HOLOTYPE ♂ (7.04 mm), California, San Diego County, La Jolla, Scripps Institution for Biological Research, <named-content xmlns:xlink="http://www.w3.org/1999/xlink" content-type="dwc:verbatimCoordinates" xlink:type="simple"><named-content content-type="geo-json" specific-use="{&#34;type&#34;:&#34;Point&#34;,&#34;coordinates&#34;:[-117.610000,32.270000]}" id="NCID0EDKAE" xlink:type="simple">~32.27°N ~117.61°W</named-content></named-content>, 23 Oct 1915, <named-content xmlns:xlink="http://www.w3.org/1999/xlink" content-type="dwc:institutional_code" xlink:type="simple">USNM</named-content> 50421 [RW16.020] designated by Boone.</p><p>2 ♂ PARATYPES (6.03, 5.36 mm, smaller specimen dissected and figured), same data as holotype, <named-content xmlns:xlink="http://www.w3.org/1999/xlink" content-type="dwc:institutional_code" xlink:type="simple">USNM</named-content> 1422085.</p><p>Non-type material: 1 ♂ (6.16 mm), California, Los Angeles County, White Point, San Pedro, <named-content xmlns:xlink="http://www.w3.org/1999/xlink" content-type="dwc:verbatimCoordinates" xlink:type="simple"><named-content content-type="geo-json" specific-use="{&#34;type&#34;:&#34;Point&#34;,&#34;coordinates&#34;:[-118.314000,33.715000]}" id="NCID0E6KAE" xlink:type="simple">~33.715°N ~118.314°W</named-content></named-content>, 18 May 1919. Coll. E.P. Chace, <named-content xmlns:xlink="http://www.w3.org/1999/xlink" content-type="dwc:institutional_code" xlink:type="simple">USNM</named-content> 50422 [RW16.022].</p><!--PageBreak--><p>2 ♂ (largest ♂ 5.36 mm, 2<sup>nd</sup> male used for <abbrev xmlns:xlink="http://www.w3.org/1999/xlink" xlink:title="scanning electron microscopy" id="ABBRID0ERLAE" xlink:type="simple">SEM</abbrev>), plus 8 non-gravid females, subadults and juveniles, California, Los Angeles County, Palos Verdes Peninsula, Pt. Fermin, shore at Paseo del Mar, ~0.5 mi. W of Gaffey Street, <named-content xmlns:xlink="http://www.w3.org/1999/xlink" content-type="dwc:verbatimCoordinates" xlink:type="simple"><named-content content-type="geo-json" specific-use="{&#34;type&#34;:&#34;Point&#34;,&#34;coordinates&#34;:[-118.300000,33.710000]}" id="NCID0EYLAE" xlink:type="simple">33.71°N 118.30°W</named-content></named-content>, mid-low intertidal, chipping overhanging rock with hammer and <italic><tp:taxon-name><tp:taxon-name-part taxon-name-part-type="genus">Phragmatopoma</tp:taxon-name-part></tp:taxon-name></italic> tubes on under<!--PageBreak-->side of rock, 0.99 m. Fixed and preserved in 95% ethanol. 27 Mar 2004. Sta. #2. Coll. R. Wetzer, N.D. Pentcheff, and <abbrev xmlns:xlink="http://www.w3.org/1999/xlink" content-type="institution" xlink:title="Loyola Marymount University" id="ABBRID0EGMAE" xlink:type="simple">LMU</abbrev> students. RW04.030. <named-content xmlns:xlink="http://www.w3.org/1999/xlink" content-type="dwc:institutional_code" xlink:type="simple">LACM</named-content>-<abbrev xmlns:xlink="http://www.w3.org/1999/xlink" content-type="institution" xlink:title="Marine Biodiversity Center" id="ABBRID0EWMAE" xlink:type="simple">MBPC</abbrev> 17829.</p></tp:treatment-sec><tp:treatment-sec sec-type="material" id="SECID0E2MAE"><title>Additional material examined.</title><p>1 male (5.36 mm), 3 ?females/subadults, 13 juv., Pt. Fermin, shore at Paseo del Mar, ~0.5 mi. W of Gaffey Street, eastern end of beach, <named-content xmlns:xlink="http://www.w3.org/1999/xlink" content-type="dwc:verbatimCoordinates" xlink:type="simple"><named-content content-type="geo-json" specific-use="{&#34;type&#34;:&#34;Point&#34;,&#34;coordinates&#34;:[-118.300000,33.710000]}" id="NCID0EENAE" xlink:type="simple">~33.71°N ~118.3°W</named-content></named-content>, mid intertidal, scraping live barnacles off deeply crenulated rock shelf, fixed and preserved in 95% ethanol. 13 Jun 2006. Coll. R. Wetzer. RW06.063. <named-content xmlns:xlink="http://www.w3.org/1999/xlink" content-type="dwc:institutional_code" xlink:type="simple">LACM</named-content>-<abbrev xmlns:xlink="http://www.w3.org/1999/xlink" content-type="institution" xlink:title="Marine Biodiversity Center" id="ABBRID0ERNAE" xlink:type="simple">MBPC</abbrev> 17831.</p><p>1 male (5.35 mm), 5 subadults, 2 juv., Los Angeles County, Santa Catalina Island, Big Fisherman Cove, in front of <named-content xmlns:xlink="http://www.w3.org/1999/xlink" content-type="dwc:institutional_code" xlink:type="simple">USC</named-content> Wrigley Institute, <named-content xmlns:xlink="http://www.w3.org/1999/xlink" content-type="dwc:verbatimCoordinates" xlink:type="simple"><named-content content-type="geo-json" specific-use="{&#34;type&#34;:&#34;Point&#34;,&#34;coordinates&#34;:[-118.480000,33.440000]}" id="NCID0EDOAE" xlink:type="simple">33.44°N 118.48°W</named-content></named-content>, algal scrapings, ca. 1-2 ft. below low water, fixed and preserved in 95% ethanol. 7 Apr 2006. Acc. No. F.P.2.2006-6. Coll. N.D. Pentcheff, N.L. Bruce, R.Wetzer. RW06.006. <named-content xmlns:xlink="http://www.w3.org/1999/xlink" content-type="dwc:institutional_code" xlink:type="simple">LACM</named-content>-<abbrev xmlns:xlink="http://www.w3.org/1999/xlink" content-type="institution" xlink:title="Marine Biodiversity Center" id="ABBRID0EQOAE" xlink:type="simple">MBPC</abbrev> 17830.</p><p>2 subadult males (largest individual 5.4 mm), 2 juvenile specimens, and posterior half of a gravid female, Santa Catalina Island, Avalon Harbor, <named-content xmlns:xlink="http://www.w3.org/1999/xlink" content-type="dwc:verbatimCoordinates" xlink:type="simple"><named-content content-type="geo-json" specific-use="{&#34;type&#34;:&#34;Point&#34;,&#34;coordinates&#34;:[-118.330000,33.350000]}" id="NCID0E1OAE" xlink:type="simple">~33.35°N ~118.33°W</named-content></named-content>, either rock or artificial substrate, subtidal scrapings, 3.05 m. Probably fixed in formalin, stored in 95% ethanol. 1 May 2011. Sta. 406. Coll. LACSD, rcvd. from D. Cadien. RW12.212. <named-content xmlns:xlink="http://www.w3.org/1999/xlink" content-type="dwc:institutional_code" xlink:type="simple">LACM</named-content>-MPBC 17832.</p><p>9 specimens (largest 7.37 mm), Santa Barbara County, Santa Cruz Island, Pelican Bay, <named-content xmlns:xlink="http://www.w3.org/1999/xlink" content-type="dwc:verbatimCoordinates" xlink:type="simple"><named-content content-type="geo-json" specific-use="{&#34;type&#34;:&#34;Point&#34;,&#34;coordinates&#34;:[-119.703000,34.035000]}" id="NCID0EMPAE" xlink:type="simple">~34.035°N ~119.703°W</named-content></named-content>, under <italic><tp:taxon-name><tp:taxon-name-part taxon-name-part-type="genus">Mytilus</tp:taxon-name-part></tp:taxon-name></italic> beds, 18 Jul 1939. Coll. W.G. Hewatt. RW16.019. <named-content xmlns:xlink="http://www.w3.org/1999/xlink" content-type="dwc:institutional_code" xlink:type="simple">USNM</named-content> 86407, Acc. No. 154967.</p><p>1 male (6.83 mm), Pacific, Mexico, Baja California Norte, Cedros Island, South Bay, Sta. 288-34, 10 May 1934. RW16.028. <named-content xmlns:xlink="http://www.w3.org/1999/xlink" content-type="dwc:institutional_code" xlink:type="simple">USNM</named-content> 252317, Acc. No. 128938.</p><p>2 specimens (3.9 mm and 4.0 mm) photographed live, Los Angeles County, San Pedro, White Point, <named-content xmlns:xlink="http://www.w3.org/1999/xlink" content-type="dwc:verbatimCoordinates" xlink:type="simple"><named-content content-type="geo-json" specific-use="{&#34;type&#34;:&#34;Point&#34;,&#34;coordinates&#34;:[-118.320000,33.720000]}" id="NCID0EPQAE" xlink:type="simple">33.72°N 118.32°W</named-content></named-content>, rocky intertidal, hand, preserved in 95% ethanol. 23 Jun 2016. Coll. A. Wall, J. Wall, K. Omura, N.D. Pentcheff, L. Harris. RW16.051. <named-content xmlns:xlink="http://www.w3.org/1999/xlink" content-type="dwc:institutional_code" xlink:type="simple">LACM</named-content>-<abbrev xmlns:xlink="http://www.w3.org/1999/xlink" content-type="institution" xlink:title="Marine Biodiversity Center" id="ABBRID0E3QAE" xlink:type="simple">MBPC</abbrev> 16919.</p></tp:treatment-sec><tp:treatment-sec sec-type="description" id="SECID0EBRAE"><title>Description of male.</title><p>
            <italic>Body</italic> length 2.4 × width; pereonites 1–5 smooth, pereonite 1 medially very slightly raised, pereonites 6–7 with very small tubercles; pleotelson covered with small tubercles; pleotelson length 1.2 × width, anterior of pleotelsonic sinus with prominent rounded tubercle barely overhanging base of sinus, sinus walls straight-sided, finely crenulate, and slightly raised. Coxal margins with setae appearing membranous, <italic>membrana cingula</italic>, (Figures <xref ref-type="fig" rid="F1">1A, B</xref>; <xref ref-type="fig" rid="F5">5B, C</xref>; <xref ref-type="fig" rid="F7">7A, B</xref>).</p><fig id="F1" position="float" orientation="portrait"><label>Figure 1.</label><caption><p>
          <italic><tp:taxon-name><tp:taxon-name-part taxon-name-part-type="genus">Dynoides</tp:taxon-name-part> <tp:taxon-name-part taxon-name-part-type="species">elegans</tp:taxon-name-part></tp:taxon-name></italic>. ♂ Holotype. <named-content xmlns:xlink="http://www.w3.org/1999/xlink" content-type="dwc:institutional_code" xlink:type="simple">USNM</named-content> 50421. <bold>A</bold> dorsal <bold>B</bold> pleotelson. ♂ Paratype. <named-content xmlns:xlink="http://www.w3.org/1999/xlink" content-type="dwc:institutional_code" xlink:type="simple">USNM</named-content> 1422085. All from left <bold>C</bold> antennula <bold>D</bold> antenna.</p></caption><graphic xmlns:xlink="http://www.w3.org/1999/xlink" xlink:href="zookeys-646-001-g001.jpg" position="float" orientation="portrait" xlink:type="simple" id="oo_118445.jpg"/></fig><p>
            <italic>Antennula</italic> peduncle article 1 length 3.6 × width, anterior medial margin with 2 palm setae; article 2 as long as wide, inferior distal margin with 1 palm seta, superior margin with 1 palm seta; article 3 length 2.2 × width, proximal margin with 1 simple seta; flagellum with 14 articles, 12 distalmost articles with aesthetascs (Figure <xref ref-type="fig" rid="F1">1C</xref>). <italic>Antenna</italic> reaching anterior margin of pereonite 3; article 5 length 2.2 × width, flagellum with 17 articles (Figure <xref ref-type="fig" rid="F1">1D</xref>). <italic>Clypeus</italic> and <italic>labrum</italic> as in Figure <xref ref-type="fig" rid="F5">5E, F</xref>.</p><p>
            <italic>Left mandible</italic> incisor with 3 cusps; lacinia mobilis with 3 cusps; lacinia mobilis spine row comprised of 2 serrate and 3 simple spines; crushing surfaces strongly ridged; mandibular palp article 1 with 2 minute setae; article 2 with 2 palm setae and 2 plumose setae; article 3 with long, plumose setae (Figure <xref ref-type="fig" rid="F2">2A</xref>). <italic>Maxillula</italic> mesial lobe with <!--PageBreak-->about 7 spines; lateral lobe with about 10 spines (Figure <xref ref-type="fig" rid="F2">2B</xref>). <italic>Maxilla</italic> mesial lobe with 2 simple setae and 3 plumose <abbrev xmlns:xlink="http://www.w3.org/1999/xlink" xlink:title="robust seta/e" id="ABBRID0EOUAE" xlink:type="simple">RS</abbrev> on gnathal surface; middle lobe with 2 simple setae and 2 pectinate <abbrev xmlns:xlink="http://www.w3.org/1999/xlink" xlink:title="robust seta/e" id="ABBRID0ESUAE" xlink:type="simple">RS</abbrev>; lateral lobe with 2 pectinate <abbrev xmlns:xlink="http://www.w3.org/1999/xlink" xlink:title="robust seta/e" id="ABBRID0EWUAE" xlink:type="simple">RS</abbrev> (Figure <xref ref-type="fig" rid="F2">2C</xref>). <italic>Maxilliped</italic> endite distal surface with 5 plumose setae; distomesial margin with 1 coupling hook; palp article 2 distal apex with 9 long, (some broken) simple <abbrev xmlns:xlink="http://www.w3.org/1999/xlink" xlink:title="robust seta/e" id="ABBRID0EAVAE" xlink:type="simple">RS</abbrev>; article 3 distal apex with 8 long, <!--PageBreak-->simple <abbrev xmlns:xlink="http://www.w3.org/1999/xlink" xlink:title="robust seta/e" id="ABBRID0EGVAE" xlink:type="simple">RS</abbrev>; article 4 distal apex with 6 long, simple <abbrev xmlns:xlink="http://www.w3.org/1999/xlink" xlink:title="robust seta/e" id="ABBRID0EKVAE" xlink:type="simple">RS</abbrev>, lateral distal angle with 1 long, simple <abbrev xmlns:xlink="http://www.w3.org/1999/xlink" xlink:title="robust seta/e" id="ABBRID0EOVAE" xlink:type="simple">RS</abbrev>; article 5 distal apex with 4 long, simple <abbrev xmlns:xlink="http://www.w3.org/1999/xlink" xlink:title="robust seta/e" id="ABBRID0ESVAE" xlink:type="simple">RS</abbrev> (Figures <xref ref-type="fig" rid="F2">2D</xref>; <xref ref-type="fig" rid="F5">5F</xref>).</p><fig id="F2" position="float" orientation="portrait"><label>Figure 2.</label><caption><p>
          <italic><tp:taxon-name><tp:taxon-name-part taxon-name-part-type="genus">Dynoides</tp:taxon-name-part> <tp:taxon-name-part taxon-name-part-type="species">elegans</tp:taxon-name-part></tp:taxon-name></italic>. ♂ Paratype. <named-content xmlns:xlink="http://www.w3.org/1999/xlink" content-type="dwc:institutional_code" xlink:type="simple">USNM</named-content> 1422085. All mouthparts from left. <bold>A</bold> mandible <bold>B</bold> maxillula <bold>C</bold> maxilla <bold>D</bold> maxilliped.</p></caption><graphic xmlns:xlink="http://www.w3.org/1999/xlink" xlink:href="zookeys-646-001-g002.jpg" position="float" orientation="portrait" xlink:type="simple" id="oo_118446.jpg"/></fig><p>
            <italic>Pereopods 1–7</italic> (Figures <xref ref-type="fig" rid="F3">3A–G</xref>; <xref ref-type="fig" rid="F5">5F</xref>) all with one strong secondary unguis on the dactyl, ambulatory, and similar; merus, carpus, and propodus inferior margins more <!--PageBreak-->setose than superior margins (as figured). <italic>Pereopod 1 basis</italic> length 2.3 × width; <italic>ischium</italic> length 2.8 × width. <italic>Pereopod 2 basis</italic> length 3.6 × width; <italic>ischium</italic> length 3.1 × width. <italic>Pereopod 1</italic> more stout than <italic>pereopods 2–7</italic>. <italic>Pereopod 7 basis</italic> length 3.4 × width, <italic>ischium</italic> length 4.0 × width.</p><fig id="F3" position="float" orientation="portrait"><label>Figure 3.</label><caption><p>
          <italic><tp:taxon-name><tp:taxon-name-part taxon-name-part-type="genus">Dynoides</tp:taxon-name-part> <tp:taxon-name-part taxon-name-part-type="species">elegans</tp:taxon-name-part></tp:taxon-name></italic>. ♂ Paratype. <named-content xmlns:xlink="http://www.w3.org/1999/xlink" content-type="dwc:institutional_code" xlink:type="simple">USNM</named-content> 1422085. All appendages from left. <bold>A</bold> pereopod 1 <bold>B</bold> pereopod 2 <bold>C</bold> pereopod 3 <bold>D</bold> pereopod 4 <bold>E</bold> pereopod 5 <bold>F</bold> pereopod 6 <bold>G</bold> pereopod 7.</p></caption><graphic xmlns:xlink="http://www.w3.org/1999/xlink" xlink:href="zookeys-646-001-g003.jpg" position="float" orientation="portrait" xlink:type="simple" id="oo_118447.jpg"/></fig><p>
            <italic>Penial process</italic> length 2.3 × basal width, basal third fused (Figure <xref ref-type="fig" rid="F5">5G</xref>).</p><!--PageBreak--><!--PageBreak--><p>
            <italic>Pleopod 1</italic> peduncle length 2.3 × width with 2 coupling hooks (Figure <xref ref-type="fig" rid="F4">4A</xref>); <abbrev xmlns:xlink="http://www.w3.org/1999/xlink" xlink:title="plumose marginal setae" id="ABBRID0EC1AE" xlink:type="simple">PMS</abbrev> extending to posterior margin of pleonal cavity (Figure <xref ref-type="fig" rid="F5">5G</xref>). <italic>Pleopod 2</italic> peduncle length 3.2 × width with 2 coupling hooks, <italic>appendix masculina</italic> proximally slightly swollen, distally narrowing, basal mesial margin with scales, distal third doubled back on proximal half (Figure <xref ref-type="fig" rid="F4">4B</xref>). <italic>Pleopod 3</italic> peduncle length 2.0 × width with 2 coupling hooks (Figure <xref ref-type="fig" rid="F4">4C</xref>). <italic>Pleopods 1–3</italic> exopods and endopods with <abbrev xmlns:xlink="http://www.w3.org/1999/xlink" xlink:title="plumose marginal setae" id="ABBRID0ED2AE" xlink:type="simple">PMS</abbrev> as figured (note: not all drawn, but indicated). <italic>Pleopod 4</italic> endopod and exopod subequal, exopod with transverse suture (Figure <xref ref-type="fig" rid="F4">4D</xref>). <italic>Pleopod 5</italic> endopod and exopod subequal, endopod length 1.4 × width with one distal scale patch and one smaller submedial scale patch, exopod length 1.6 × width (Figure <xref ref-type="fig" rid="F4">4E</xref>).</p><fig id="F4" position="float" orientation="portrait"><label>Figure 4.</label><caption><p>
          <italic><tp:taxon-name><tp:taxon-name-part taxon-name-part-type="genus">Dynoides</tp:taxon-name-part> <tp:taxon-name-part taxon-name-part-type="species">elegans</tp:taxon-name-part></tp:taxon-name></italic>. ♂ Paratype. <named-content xmlns:xlink="http://www.w3.org/1999/xlink" content-type="dwc:institutional_code" xlink:type="simple">USNM</named-content> 1422085. All appendages from left. <bold>A</bold> pleopod 1 <bold>B</bold> pleopod 2 <bold>C</bold> pleopod 3 <bold>D</bold> pleopod 4 <bold>E</bold> pleopod 5 (endopod and exopod separated).</p></caption><graphic xmlns:xlink="http://www.w3.org/1999/xlink" xlink:href="zookeys-646-001-g004.jpg" position="float" orientation="portrait" xlink:type="simple" id="oo_118455.jpg"/></fig><fig id="F5" position="float" orientation="portrait"><label>Figure 5.</label><caption><p>
          <italic><tp:taxon-name><tp:taxon-name-part taxon-name-part-type="genus">Dynoides</tp:taxon-name-part> <tp:taxon-name-part taxon-name-part-type="species">elegans</tp:taxon-name-part></tp:taxon-name></italic>. ♂, non-type. <named-content xmlns:xlink="http://www.w3.org/1999/xlink" content-type="dwc:institutional_code" xlink:type="simple">LACM</named-content>-<abbrev xmlns:xlink="http://www.w3.org/1999/xlink" content-type="institution" xlink:title="Marine Biodiversity Center" id="ABBRID0E64AE" xlink:type="simple">MBPC</abbrev> 17829. <bold>A</bold> anterior dorsal <bold>B</bold> posterior dorsal <bold>C</bold> pleotelson <bold>D</bold> lateral <bold>E</bold> clypeus, labrum <bold>F</bold> mouthfield <bold>G</bold> ventral with penes.</p></caption><graphic xmlns:xlink="http://www.w3.org/1999/xlink" xlink:href="zookeys-646-001-g005.jpg" position="float" orientation="portrait" xlink:type="simple" id="oo_118449.jpg"/></fig><p>
            <italic>Uropod</italic> exopod proximolateral margin rolled, weakening distally; in the adult ♂ holotype (<named-content xmlns:xlink="http://www.w3.org/1999/xlink" content-type="dwc:institutional_code" xlink:type="simple">USNM</named-content> 50421) and 2 adult ♂ paratypes (<named-content xmlns:xlink="http://www.w3.org/1999/xlink" content-type="dwc:institutional_code" xlink:type="simple">USNM</named-content> 1422085) uropods extend well beyond posterior margin of pleotelson (as figured in Figure <xref ref-type="fig" rid="F1">1B</xref>), but do so otherwise only in the largest males (see Figures <xref ref-type="fig" rid="F5">5B</xref>; <xref ref-type="fig" rid="F7">7A, B</xref>).</p></tp:treatment-sec><tp:treatment-sec sec-type="description" id="SECID0EX6AE"><title>Description of female.</title><p>
            <italic>Body</italic> length 2.2 × width; (Figures <xref ref-type="fig" rid="F6">6A, B, C</xref>). Dorsal ornamentation as in the male. <italic>Pleotelson</italic> length 1.2 × width. <italic>Uropodal</italic> endopod longer than exopod, endopod just barely extending to posterior margin of pleotelson (Figure <xref ref-type="fig" rid="F6">6D</xref>). Dorsally uropodal exopod proximolateral margin weekly rolled, tapering to an evenly rounded distal margin. Gravid female estimated with 8–12 mancas. Figure <xref ref-type="fig" rid="F6">6D</xref> is the posterior half of female broken open exposing 3 mancas.</p><fig id="F6" position="float" orientation="portrait"><label>Figure 6.</label><caption><p>
          <italic><tp:taxon-name><tp:taxon-name-part taxon-name-part-type="genus">Dynoides</tp:taxon-name-part> <tp:taxon-name-part taxon-name-part-type="species">elegans</tp:taxon-name-part></tp:taxon-name></italic>. ♀, non-type. <named-content xmlns:xlink="http://www.w3.org/1999/xlink" content-type="dwc:institutional_code" xlink:type="simple">USNM</named-content> 86407. <bold>A</bold> dorsal <bold>B</bold> pleotelson <bold>C</bold> lateral. ♀, non-type. <named-content xmlns:xlink="http://www.w3.org/1999/xlink" content-type="dwc:institutional_code" xlink:type="simple">LACM</named-content>-<abbrev xmlns:xlink="http://www.w3.org/1999/xlink" content-type="institution" xlink:title="Marine Biodiversity Center" id="ABBRID0EYBAG" xlink:type="simple">MBPC</abbrev> 17832 <bold>D</bold> posterior half of gravid individual with mancas and ventral view of pleotelson.</p></caption><graphic xmlns:xlink="http://www.w3.org/1999/xlink" xlink:href="zookeys-646-001-g006.jpg" position="float" orientation="portrait" xlink:type="simple" id="oo_118452.jpg"/></fig><!--PageBreak--><p>
            <bold>Size.</bold> Largest ♂ to 7.37 mm, largest ♀ to 5.4 mm.</p><p>
            <bold>Color.</bold> When alive brightly colored, individuals highly varied (Figure <xref ref-type="fig" rid="F7">7A, B</xref>). When preserved in ethanol, specimens quickly become pale buff to whitish. Bright red coloration outlining pleotelsonic slit fades last.</p><fig id="F7" position="float" orientation="portrait"><label>Figure 7.</label><caption><p>
          <italic><tp:taxon-name><tp:taxon-name-part taxon-name-part-type="genus">Dynoides</tp:taxon-name-part> <tp:taxon-name-part taxon-name-part-type="species">elegans</tp:taxon-name-part></tp:taxon-name></italic>. ♂, non-type. <named-content xmlns:xlink="http://www.w3.org/1999/xlink" content-type="dwc:institutional_code" xlink:type="simple">LACM</named-content>-<abbrev xmlns:xlink="http://www.w3.org/1999/xlink" content-type="institution" xlink:title="Marine Biodiversity Center" id="ABBRID0ELDAG" xlink:type="simple">MBPC</abbrev> 16919. Photographs of live specimens by Leslie Harris. <bold>A</bold> (3.9 mm) and <bold>B</bold> (4.0 mm).</p></caption><graphic xmlns:xlink="http://www.w3.org/1999/xlink" xlink:href="zookeys-646-001-g007.jpg" position="float" orientation="portrait" xlink:type="simple" id="oo_118453.jpg"/></fig></tp:treatment-sec><tp:treatment-sec sec-type="distribution" id="SECID0EZDAG"><title>Distribution.</title><p>California: San Diego to Santa Barbara Counties.</p></tp:treatment-sec><tp:treatment-sec sec-type="Molecular data" id="SECID0E5DAG"><title>Molecular data.</title><p>Both 18S-rDNA and 16S-rDNA were generated from the same individual from Pt. Fermin (RW04.030), GenBank numbers JF699541, and KU248214, respectively. Locality information is provided above in Material Examined. This specimen came from the same lot from which the <abbrev xmlns:xlink="http://www.w3.org/1999/xlink" xlink:title="scanning electron microscopy" id="ABBRID0EEEAG" xlink:type="simple">SEM</abbrev> specimen in Figure <xref ref-type="fig" rid="F4">4</xref> was prepared.</p></tp:treatment-sec><tp:treatment-sec sec-type="remarks" id="SECID0EMEAG"><title>Remarks.</title><p>
            <italic><tp:taxon-name><tp:taxon-name-part taxon-name-part-type="genus">Dynoides</tp:taxon-name-part> <tp:taxon-name-part taxon-name-part-type="species">elegans</tp:taxon-name-part></tp:taxon-name></italic> is morphologically most similar to <italic><tp:taxon-name><tp:taxon-name-part taxon-name-part-type="genus">Dynoides</tp:taxon-name-part> <tp:taxon-name-part taxon-name-part-type="species">saldanai</tp:taxon-name-part></tp:taxon-name></italic> and <italic><tp:taxon-name><tp:taxon-name-part taxon-name-part-type="genus">Dynoides</tp:taxon-name-part> <tp:taxon-name-part taxon-name-part-type="species">crenulatus</tp:taxon-name-part></tp:taxon-name></italic> (Pacific, Mexico, Oaxaca). These three species are easily distinguished from <italic><tp:taxon-name><tp:taxon-name-part taxon-name-part-type="genus">Dynoides</tp:taxon-name-part> <tp:taxon-name-part taxon-name-part-type="species">dentisinus</tp:taxon-name-part></tp:taxon-name></italic>. Adult male specimens of <italic><tp:taxon-name><tp:taxon-name-part taxon-name-part-type="genus">Dynoides</tp:taxon-name-part> <tp:taxon-name-part taxon-name-part-type="species">dentisinus</tp:taxon-name-part></tp:taxon-name></italic> are more robust than those of <italic><tp:taxon-name><tp:taxon-name-part taxon-name-part-type="genus">Dynoides</tp:taxon-name-part> <tp:taxon-name-part taxon-name-part-type="species">elegans</tp:taxon-name-part></tp:taxon-name></italic> and have a distinctive, prominent large process extending over the pleotelson (Figure <xref ref-type="fig" rid="F8">8A, B</xref>). The presence of a prominent pleonal process is polymorphic in <italic><tp:taxon-name><tp:taxon-name-part taxon-name-part-type="genus">Dynoides</tp:taxon-name-part></tp:taxon-name></italic> (<xref ref-type="bibr" rid="B8">Li 2000</xref>). The presence of a slit, sinus, notch, or foramen is also variable in the genus (<xref ref-type="bibr" rid="B8">Li 2000</xref>). A pleotelson slit of various shapes is present in all three eastern Pacific <italic><tp:taxon-name><tp:taxon-name-part taxon-name-part-type="genus">Dynoides</tp:taxon-name-part></tp:taxon-name></italic> and the north-western Pacific <italic><tp:taxon-name><tp:taxon-name-part taxon-name-part-type="genus">Dynoides</tp:taxon-name-part> <tp:taxon-name-part taxon-name-part-type="species">brevicornis</tp:taxon-name-part></tp:taxon-name></italic> (<xref ref-type="bibr" rid="B6">Kussakin and Malyutina 1987</xref>).</p><fig id="F8" position="float" orientation="portrait"><label>Figure 8.</label><caption><p>
          <italic><tp:taxon-name><tp:taxon-name-part taxon-name-part-type="genus">Dynoides</tp:taxon-name-part> <tp:taxon-name-part taxon-name-part-type="species">dentisinus</tp:taxon-name-part></tp:taxon-name></italic>. ♂, <bold>A</bold> dorsal <bold>B</bold> lateral <bold>C</bold> ventral. California, Alameda County, San Francisco Bay, off Doolittle Road near Oakland Airport, <named-content xmlns:xlink="http://www.w3.org/1999/xlink" content-type="dwc:verbatimCoordinates" xlink:type="simple"><named-content content-type="geo-json" specific-use="{&#34;type&#34;:&#34;Point&#34;,&#34;coordinates&#34;:[-122.210000,37.730000]}" id="NCID0ERIAG" xlink:type="simple">37.73°N 122.21°W</named-content></named-content>, from low intertidal under rocks, associated with sponge, salinity 30 ppt, fixed and preserved in 95% ethanol. 5 Jun 2002. Coll. R. Wetzer, T. Haney, and S. Boyce. RW02.027. <abbrev xmlns:xlink="http://www.w3.org/1999/xlink" content-type="institution" xlink:title="Marine Biodiversity Center" id="ABBRID0EWIAG" xlink:type="simple">MBPC</abbrev> 17838.</p></caption><graphic xmlns:xlink="http://www.w3.org/1999/xlink" xlink:href="zookeys-646-001-g008.jpg" position="float" orientation="portrait" xlink:type="simple" id="oo_118456.jpg"/></fig><!--PageBreak--><!--PageBreak--><p>A generic description of the “penes fused along proximal half of length” (<xref ref-type="bibr" rid="B8">Li 2000</xref>) is an easily recognizable character. In <italic><tp:taxon-name><tp:taxon-name-part taxon-name-part-type="genus">Dynoides</tp:taxon-name-part> <tp:taxon-name-part taxon-name-part-type="species">elegans</tp:taxon-name-part></tp:taxon-name></italic> penes may be considered fused closer to proximal third of length (Figure <xref ref-type="fig" rid="F5">5G</xref>). Of all of the material available for examination, we had only a single broken gravid female (Figure <xref ref-type="fig" rid="F6">6D</xref>). Gravid females are clearly rare. This may be attributed to our poor sampling during brooding episodes, which remain unknown. No specimens collected during the months January/February, August/September, or November/December were available for examination.</p><p>
            <italic><tp:taxon-name><tp:taxon-name-part taxon-name-part-type="genus">Dynoides</tp:taxon-name-part> <tp:taxon-name-part taxon-name-part-type="species">elegans</tp:taxon-name-part></tp:taxon-name></italic> is most similar to the Oaxacan species, <italic><tp:taxon-name><tp:taxon-name-part taxon-name-part-type="genus">Dynoides</tp:taxon-name-part> <tp:taxon-name-part taxon-name-part-type="species">saldanai</tp:taxon-name-part></tp:taxon-name></italic>. They share pleonal characters which are known to change as individuals, especially males, mature. Penial processes, pleonal process, appendix masculina, pleotelson morphology and also pleotelson sinus morphology are characters that all change with age in males. A fully adult male (penes and appendix masculina developed) may not be at the final fully developed male stage, potentially with some further changes to the pleotelson morphology. We do know that in males the sinus will transition progressively from a simple slit to a quite complex structure. The body length of the <italic><tp:taxon-name><tp:taxon-name-part taxon-name-part-type="genus">Dynoides</tp:taxon-name-part> <tp:taxon-name-part taxon-name-part-type="species">elegans</tp:taxon-name-part></tp:taxon-name></italic> type specimens range from 5.36 to 7.04 mm. The subtle changes in morphology are readily observed in Figure <xref ref-type="fig" rid="F7">7</xref>, represented by specimens from the same collecting event. Note uropodal development and progression of a simple pleotelsonic slit to a heart-shaped slit. The largest male examined was 7.37 mm (Santa Cruz Island), and its pleotelsonic slit approaches heart-shape. The largest <italic><tp:taxon-name><tp:taxon-name-part taxon-name-part-type="genus">Dynoides</tp:taxon-name-part> <tp:taxon-name-part taxon-name-part-type="species">saldanai</tp:taxon-name-part></tp:taxon-name></italic> specimen is 4.45 mm in length and female 3.0 mm. The two male specimens in Figure <xref ref-type="fig" rid="F7">7A</xref> and <xref ref-type="fig" rid="F7">7B</xref> are 3.9 and 4.0 mm in length.</p><p>The figured male paratype (Figure <xref ref-type="fig" rid="F1">1A</xref>) has a body length 2.35 × width. We note that in all other specimens measured, adult male body length is closer to 2.2 × width. Non-empirical observations of this species and other <tp:taxon-name><tp:taxon-name-part taxon-name-part-type="family">Sphaeromatidae</tp:taxon-name-part></tp:taxon-name> from the north-eastern Pacific indicate that sexually mature adult males reached larger body sizes in the past than they do today (RW pers. obser.). Specimens of <italic><tp:taxon-name><tp:taxon-name-part taxon-name-part-type="genus">Dynoides</tp:taxon-name-part> <tp:taxon-name-part taxon-name-part-type="species">elegans</tp:taxon-name-part></tp:taxon-name></italic> collected before the 1940s are among the largest individuals in the examined collections, with the largest males exceeding 7 mm body length. The largest specimens come from the oldest collections (specimens collected between 1915–1939). It appears that fully developed males in the past attained larger body sizes than more recently collected individuals (e.g., 2004–2016). To quantify this, populations of individuals appropriate to determine statistical significance need to be evaluated.</p><p>
            <italic><tp:taxon-name><tp:taxon-name-part taxon-name-part-type="genus">Dynoides</tp:taxon-name-part> <tp:taxon-name-part taxon-name-part-type="species">elegans</tp:taxon-name-part></tp:taxon-name></italic> is known from San Diego County to Santa Barbara County, with a single male specimen (<named-content xmlns:xlink="http://www.w3.org/1999/xlink" content-type="dwc:institutional_code" xlink:type="simple">USNM</named-content> 252317) recorded from Cedros Island off the Pacific Baja California coast. The Cedros Island specimen is most similar to White Point and Pt. Fermin specimens (Los Angeles County). These localities are roughly 700 km apart. To definitively confirm that Cedros Island is the southernmost locality in the species range, additional specimens are needed. Appropriate material for molecular analysis would greatly contribute to our understanding of the morphological diversity within species (e.g., varying amounts of membrane-like setae on the coxal margins, refer to Figure <xref ref-type="fig" rid="F7">7</xref>), across populations, and allow us to determine whether <italic><tp:taxon-name><tp:taxon-name-part taxon-name-part-type="genus">Dynoides</tp:taxon-name-part> <tp:taxon-name-part taxon-name-part-type="species">saldanai</tp:taxon-name-part></tp:taxon-name></italic> might be a junior synonym of <italic><tp:taxon-name><tp:taxon-name-part taxon-name-part-type="genus">Dynoides</tp:taxon-name-part> <tp:taxon-name-part taxon-name-part-type="species">elegans</tp:taxon-name-part></tp:taxon-name></italic>. The <italic><tp:taxon-name><tp:taxon-name-part taxon-name-part-type="genus">Dynoides</tp:taxon-name-part> <tp:taxon-name-part taxon-name-part-type="species">saldanai</tp:taxon-name-part></tp:taxon-name></italic> type series consists of 27 specimens: 2 adult males, 10 juvenile males, 11 females, and 4 <!--PageBreak-->undetermined junveniles. The male holotype (4.45 mm) and allotype were deposited at the Institute of Biology of the National Autonomous University of Mexico. The paratypes are alleged to be in the <named-content xmlns:xlink="http://www.w3.org/1999/xlink" xlink:type="simple" content-type="institution" xlink:href="http://grbio.org/institution/national-museum" id="NCID0EPOAG">National Museum of Natural History</named-content> in Paris (Carvacho and Hassmann 1984). Type numbers were not provided. When substantially more fresh material has been collected, it would be useful to clarify the status of <italic><tp:taxon-name><tp:taxon-name-part taxon-name-part-type="genus">Dynoides</tp:taxon-name-part> <tp:taxon-name-part taxon-name-part-type="species">saldanai</tp:taxon-name-part></tp:taxon-name></italic> by comparisons with the type material and any other specimens attributed to <italic><tp:taxon-name><tp:taxon-name-part taxon-name-part-type="genus">Dynoides</tp:taxon-name-part> <tp:taxon-name-part taxon-name-part-type="species">saldanai</tp:taxon-name-part></tp:taxon-name></italic> and <italic><tp:taxon-name><tp:taxon-name-part taxon-name-part-type="genus">Dynoides</tp:taxon-name-part> <tp:taxon-name-part taxon-name-part-type="species">elegans</tp:taxon-name-part></tp:taxon-name></italic>. Not examining <italic><tp:taxon-name><tp:taxon-name-part taxon-name-part-type="genus">Dynoides</tp:taxon-name-part> <tp:taxon-name-part taxon-name-part-type="species">saldanai</tp:taxon-name-part></tp:taxon-name></italic> types at this time does not effect the status of <italic><tp:taxon-name><tp:taxon-name-part taxon-name-part-type="genus">Dynoides</tp:taxon-name-part> <tp:taxon-name-part taxon-name-part-type="species">elegans</tp:taxon-name-part></tp:taxon-name></italic>.</p></tp:treatment-sec><ref-list><ref id="B7"><mixed-citation xmlns:xlink="http://www.w3.org/1999/xlink" xlink:type="simple">
          <person-group><name name-style="western"><surname>Kussakin</surname><given-names>OG</given-names></name><name name-style="western"><surname>Malyutina</surname><given-names>MV</given-names></name></person-group> (<year>1993</year>) <article-title><tp:taxon-name><tp:taxon-name-part taxon-name-part-type="family">Sphaeromatidae</tp:taxon-name-part></tp:taxon-name> (<tp:taxon-name><tp:taxon-name-part taxon-name-part-type="subphylum">Crustacea</tp:taxon-name-part></tp:taxon-name>: <tp:taxon-name><tp:taxon-name-part taxon-name-part-type="order">Isopoda</tp:taxon-name-part></tp:taxon-name>: <tp:taxon-name><tp:taxon-name-part taxon-name-part-type="suborder">Flabellifera</tp:taxon-name-part></tp:taxon-name>) from the South China Sea.</article-title> <source>Invertebrate Taxonomy</source> <volume>7</volume>: <fpage>1167</fpage>–<lpage>1203</lpage>. <ext-link xlink:type="simple" ext-link-type="doi" xlink:href="10.1071/IT9931167">https://doi.org/10.1071/IT9931167</ext-link></mixed-citation></ref><ref id="B8"><mixed-citation xmlns:xlink="http://www.w3.org/1999/xlink" xlink:type="simple">
          <person-group><name name-style="western"><surname>Li</surname><given-names>L</given-names></name></person-group> (<year>2000</year>) <article-title>A new species of <italic><tp:taxon-name><tp:taxon-name-part taxon-name-part-type="genus">Dynoides</tp:taxon-name-part></tp:taxon-name></italic> (<tp:taxon-name><tp:taxon-name-part taxon-name-part-type="subphylum">Crustacea</tp:taxon-name-part></tp:taxon-name>: <tp:taxon-name><tp:taxon-name-part taxon-name-part-type="order">Isopoda</tp:taxon-name-part></tp:taxon-name>: <tp:taxon-name><tp:taxon-name-part taxon-name-part-type="family">Sphaeromatidae</tp:taxon-name-part></tp:taxon-name>) from the Cape d’Aguilar Marine Reserve, Hong Kong.</article-title> <source>Records of the Australian Museum</source> <volume>52</volume>: <fpage>137</fpage>–<lpage>149</lpage>. <ext-link xlink:type="simple" ext-link-type="doi" xlink:href="10.3853/j.0067-1975.52.2000.1311">https://doi.org/10.3853/j.0067-1975.52.2000.1311</ext-link></mixed-citation></ref><ref id="B6"><mixed-citation xmlns:xlink="http://www.w3.org/1999/xlink" xlink:type="simple">
          <person-group><name name-style="western"><surname>Kussakin</surname><given-names>OG</given-names></name><name name-style="western"><surname>Malyutina</surname><given-names>MV</given-names></name></person-group> (<year>1987</year>) <article-title>Marine isopod crustaceans (<tp:taxon-name><tp:taxon-name-part taxon-name-part-type="subphylum">Crustacea</tp:taxon-name-part></tp:taxon-name>: <tp:taxon-name><tp:taxon-name-part taxon-name-part-type="order">Isopoda</tp:taxon-name-part></tp:taxon-name>) of the littoral of Peter the Great Bay.</article-title> In: <person-group><name name-style="western"><surname>Gulbin</surname><given-names>VV</given-names></name></person-group> (<role>Еd.</role>) <source>Studies on the littoral of Far East marine nature reserves and of adjacent regions</source>. <publisher-loc>Vladivostok</publisher-loc>, <fpage>47</fpage>–<lpage>66</lpage>.</mixed-citation></ref></ref-list></tp:taxon-treatment>
